# Supplementary material for: Biofuel Cells Based on Oxidoreductases and Electroactive Nanomaterials: Development and Characterization
Source: Biosensors (Basel). 2025 Apr 14;15(4):249. doi: 10.3390/bios15040249 (PMC12024903; doi:10.3390/bios15040249)
Supplement: Supplementary file 1 [file biosensors-15-00249-s001.zip]

Archive with 1 entries (1 files):
- biosensors-3541067-supplementary.pdf
